# Supplementary material for: Association between a remimazolam–propofol combination for maintenance of anesthesia and extubation time: a propensity score analysis
Source: JA Clin Rep. 2025 Dec 4;12:5. doi: 10.1186/s40981-025-00836-2 (PMC12779813; doi:10.1186/s40981-025-00836-2)
Supplement: Supplementary file 3 — Supplementary Material 3: Supplementary Table 1. Summary of Intraoperative EEG Monitoring Data. Data are expressed as median (interquartile range), or number of patients (%). EEG, electroencephalogram; BIS, bispectral index; PSI, patient state index [file 40981_2025_836_MOESM3_ESM.xlsx]

## Sheet: Sheet1
	Supplementary Table 1. Summary of Intraoperative EEG Monitoring Data
		Total cohort					Propensity score-matched cohort
		Group RB	Group PROP	Group RB + PROP	P		Group RB	Group PROP	Group RB + PROP	P
		(n = 165)	(n = 403)	(n = 178)			(n = 75)	(n = 75)	(n = 75)
	Use of BIS™ monitoring	27 (16.4%)	65 (16.1%)	25 (14.0%)	0.819		11 (14.7%)	10 (13.3%)	10 (13.3%)	>0.99
	BIS at the start of surgery	48.0 (42.3-55.5)	47.50 (41.0-54.5)	44.5 (40.0-55.3)	0.763		50.5 (44.3-56.5)	45.0 (39.5-62.3)	40.5 (38.5-46.5)	0.33
	BIS at the end of surgery	50.0 (47.0-56.5)	50.0 (45.0-57.0)	48.5 (45.0-59.3)	0.748		61.0 (49.0-62.5)	46.5 (44.3-60.8)	47.0 (43.0-50.0)	0.326
	BIS at the discontinuation of the anesthetic maintenance drug	54.0 (46.3-65.0)	50.0 (43.0-59.3)	54.5 (47.5-72.3)	0.107		62.5 (50.0-69.5)	45.5 (42.0-60.8)	48.5 (45.8-66.5)	0.402
	Percentage of time with BIS <40 (%)	0.01 (0-0.09)	0.03 (0-0.08)	0.03 (0.01-0.09)	0.727		0 (0-0.03)	0.09 (0-0.16)	0.03 (0.01-0.21)	0.096
	Percentage of time with BIS 40-60 (%)	0.72 (0.34-0.90)	0.83 (0.51-0.93)	0.80 (0.55-0.93)	0.308		0.70 (0.27-0.92)	0.82 (0.65-0.89)	0.80 (0.57-0.94)	0.898
	Percentage of time with BIS <60 (%)	0.03 (0-0.21)	0.03 (0.01-0.09)	0.03 (0-0.16)	0.988		0.03 (0-0.19)	0.02 (0-0.31)	0.01 (0-0.04)	0.702
	Use of SedLine® monitoring	133 (80.6%)	311 (77.2%)	130 (73.0%)	0.247		64 (85.3%)	62 (82.7%)	55 (73.3%)	0.151
	PSI at the start of surgery	35.0 (24.0-43.0)	30.5 (25.0-38.0)	30.0 (25.0-37.0)	0.107		35.0 (24.0-42.0)	28.0 (24.0-35.0)	30.5 (25.8-37.3)	0.049
	PSI at the end of surgery	31.0 (24.0-40.0)	31.0 (25.0-38.0)	32.0 (26.0-39.0)	0.588		31.0 (23.0-39.0)	30.0 (25.0-37.0)	32.0 (28.0-39.5)	0.503
	PSI at the discontinuation of the anesthetic maintenance drug	36.0 (29.3-50.8)	34.0 (29.0-41.0)	36.0 (29.0-46.0)	0.178		36.0 (30.0-55.0)	35.0 (28.0-42.8)	38.0 (30.0-46.0)	0.254
	Percentage of time with PSI <25 (%)	0.14 (0.01-0.49)	0.17 (0.02-0.50)	0.23 (0.04-0.61)	0.25		0.15 (0.01-0.51)	0.30 (0.05-0.65)	0.24 (0.03-0.59)	0.639
	Percentage of time with PSI 25–50 (%)	0.71 (0.23-0.92)	0.71 (0.30-0.93)	0.59 (0.26-0.89)	0.275		0.53 (0.24-0.89)	0.67 (0.29-0.94)	0.49 (0.26-0.89)	0.617
	Percentage of time with PSI >50 (%)	0.02 (0-0.12)	0.01 (0-0.07)	0.03 (0-0.11)	0.183		0.04 (0-0.14)	0 (0-0.03)	0.03 (0-0.11)	0.009
	Data are expressed as median (interquartile range), or number of patients (%).
	EEG, electroencephalogram; BIS, bispectral index; PSI, patient state index
